# Supplementary material for: Efficient Delivery of CRISPR-Cas9 RNP Complexes with Cyclodextrin-Based Nanosponges for Enhanced Genome Editing: TILD-CRISPR Integration
Source: Int J Mol Sci. 2025 Nov 2;26(21):10682. doi: 10.3390/ijms262110682 (PMC12608112; doi:10.3390/ijms262110682)
Supplement: Supplementary file 1 [file ijms-26-10682-s001.zip]

Archive with 1 entries (1 files):
- ijms-3900037-supplementary.pdf
